# Supplementary material for: A Preliminary Study on the Effects of Low Doses of Purified Zearalenone in Weaned Female Piglets: A Multi-Organ Toxicity Investigation
Source: Antioxidants (Basel). 2026 Apr 16;15(4):496. doi: 10.3390/antiox15040496 (PMC13113162; doi:10.3390/antiox15040496)
Supplement: Supplementary file 1 [file antioxidants-15-00496-s001.zip]

Archive with 1 entries (1 files):
- antioxidants-4162912-supplementary.pdf
